# Supplementary material for: In Vitro Investigation of Binding Interactions between Albumin–Gliclazide Model and Typical Hypotensive Drugs
Source: Int J Mol Sci. 2021 Dec 28;23(1):286. doi: 10.3390/ijms23010286 (PMC8745505; doi:10.3390/ijms23010286)
Supplement: Supplementary file 1 [file ijms-23-00286-s001.zip]

Archive with 1 entries (1 files):
- ijms-1515872-supplementary.pdf
